# Supplementary material for: Relationship between Recovery from COVID-19-Induced Smell Loss and General and Oral Health Factors
Source: Medicina (Kaunas). 2022 Feb 14;58(2):283. doi: 10.3390/medicina58020283 (PMC8877343; doi:10.3390/medicina58020283)
Supplement: Supplementary file 1 [file medicina-58-00283-s001.zip]

Archive with 1 entries (1 files):
- medicina-1603454-supplementary.pdf
